# Supplementary material for: Amidase and lysozyme dual functions in TseP reveal a new family of chimeric effectors in the type VI secretion system
Source: eLife. 2025 Mar 10;13:RP101125. doi: 10.7554/eLife.101125 (PMC11893102; doi:10.7554/eLife.101125)
Supplement: Figure 1—source data 1. [file elife-101125-fig1-data1.zip]

Archive with 14 entries (14 files):
- Figure 1-source data 1/Figure 1A cell lysates Hcp.tif
- Figure 1-source data 1/Figure 1A cell lysates RpoB.tif
- Figure 1-source data 1/Figure 1A cell lysates v5.tif
- Figure 1-source data 1/Figure 1A secreted proteins Hcp.tif
- Figure 1-source data 1/Figure 1A secreted proteins RpoB.tif
- Figure 1-source data 1/Figure 1A secreted proteins v5.tif
- Figure 1-source data 1/Figure 1D cell lysates RpoB.tif
- Figure 1-source data 1/Figure 1D cell lysates v5.tif
- Figure 1-source data 1/Figure 1D secreted proteins RpoB.tif
- Figure 1-source data 1/Figure 1D secreted proteins v5.tif
- Figure 1-source data 1/Figure 1E elution His.tif
- Figure 1-source data 1/Figure 1E elution v5.tif
- Figure 1-source data 1/Figure 1E input His.tif
- Figure 1-source data 1/Figure 1E input v5.tif
