# Supplementary material for: Amidase and lysozyme dual functions in TseP reveal a new family of chimeric effectors in the type VI secretion system
Source: eLife. 2025 Mar 10;13:RP101125. doi: 10.7554/eLife.101125 (PMC11893102; doi:10.7554/eLife.101125)
Supplement: Figure 2—source data 1. [file elife-101125-fig2-data1.zip]

Archive with 4 entries (4 files):
- Figure 2-source data 1/Figure 2G elution His.tif
- Figure 2-source data 1/Figure 2G elution v5.tif
- Figure 2-source data 1/Figure 2G input His.tif
- Figure 2-source data 1/Figure 2G input v5.tif
