# Supplementary material for: Amidase and lysozyme dual functions in TseP reveal a new family of chimeric effectors in the type VI secretion system
Source: eLife. 2025 Mar 10;13:RP101125. doi: 10.7554/eLife.101125 (PMC11893102; doi:10.7554/eLife.101125)
Supplement: Figure 3—source data 1. [file elife-101125-fig3-data1.zip]

Archive with 6 entries (6 files):
- Figure 3-source data 1/Figure 3A cell lysates Hcp.TIF
- Figure 3-source data 1/Figure 3A cell lysates RpoB.TIF
- Figure 3-source data 1/Figure 3A cell lysates v5.TIF
- Figure 3-source data 1/Figure 3A secreted proteins Hcp.TIF
- Figure 3-source data 1/Figure 3A secreted proteins RpoB.TIF
- Figure 3-source data 1/Figure 3A secreted proteins v5.TIF
