# Supplementary material for: Amidase and lysozyme dual functions in TseP reveal a new family of chimeric effectors in the type VI secretion system
Source: eLife. 2025 Mar 10;13:RP101125. doi: 10.7554/eLife.101125 (PMC11893102; doi:10.7554/eLife.101125)
Supplement: Figure 6—source data 2. [file elife-101125-fig6-data2.zip]

Archive with 1 entries (1 files):
- Figure 6-source data 2/Figure 6-source data 2.pdf
