# Supplementary material for: Amidase and lysozyme dual functions in TseP reveal a new family of chimeric effectors in the type VI secretion system
Source: eLife. 2025 Mar 10;13:RP101125. doi: 10.7554/eLife.101125 (PMC11893102; doi:10.7554/eLife.101125)
Supplement: Figure 6—figure supplement 2—source data 1. [file elife-101125-fig6-figsupp2-data1.zip]

Archive with 11 entries (11 files):
- Figure 7-figure supplement 2-source data 1/Figure 7-figure supplement 2A cell lysates RpoB-Hcp.tif
- Figure 7-figure supplement 2-source data 1/Figure 7-figure supplement 2A cell lysates v5.tif
- Figure 7-figure supplement 2-source data 1/Figure 7-figure supplement 2A secreted proteins RpoB.tif
- Figure 7-figure supplement 2-source data 1/Figure 7-figure supplement 2A secreted proteins v5-Hcp .tif
- Figure 7-figure supplement 2-source data 1/Figure 7-figure supplement 2B DH5alpha RpoB-1 .tif
- Figure 7-figure supplement 2-source data 1/Figure 7-figure supplement 2B DH5alpha v5-1 .tif
- Figure 7-figure supplement 2-source data 1/Figure 7-figure supplement 2B DH5alpha v5-2.tif
- Figure 7-figure supplement 2-source data 1/Figure 7-figure supplement 2B DH5alpha-SSU RpoB-2.tif
- Figure 7-figure supplement 2-source data 1/Figure 7-figure supplement 2B SSU RpoB-1 .tif
- Figure 7-figure supplement 2-source data 1/Figure 7-figure supplement 2B SSU v5-1 .tif
- Figure 7-figure supplement 2-source data 1/Figure 7-figure supplement 2B SSU v5-12.tif
