# Supplementary material for: Amidase and lysozyme dual functions in TseP reveal a new family of chimeric effectors in the type VI secretion system
Source: eLife. 2025 Mar 10;13:RP101125. doi: 10.7554/eLife.101125 (PMC11893102; doi:10.7554/eLife.101125)
Supplement: Figure 6—figure supplement 3—source data 1. [file elife-101125-fig6-figsupp3-data1.zip]

Archive with 14 entries (14 files):
- Figure 7-figure supplement 3-source data 1/Figure 7-figure supplement 3-source data 1A-TsePC-TsePC_E663A.jpg
- Figure 7-figure supplement 3-source data 1/Figure 7-figure supplement 3-source data 1A-TsePN.jpg
- Figure 7-figure supplement 3-source data 1/Figure 7-figure supplement 3-source data 1A-TseP-TseP_E663A.jpg
- Figure 7-figure supplement 3-source data 1/Figure 7-figure supplement 3-source data 1B-TseP.jpg
- Figure 7-figure supplement 3-source data 1/Figure 7-figure supplement 3-source data 1B-TseP-EDTA.jpg
- Figure 7-figure supplement 3-source data 1/Figure 7-figure supplement 3-source data 1C-TsePN_H109A-TsePN_H339A.jpg
- Figure 7-figure supplement 3-source data 1/Figure 7-figure supplement 3-source data 1C-TsePN_H23A.jpg
- Figure 7-figure supplement 3-source data 1/Figure 7-figure supplement 3-source data 1C-TsePN_H359A-TsePN_E539A.jpg
- Figure 7-figure supplement 3-source data 1/Figure 7-figure supplement 3-source data 1C-TsePN-TsePN_H19A.jpg
- Figure 7-figure supplement 3-source data 1/Figure 7-figure supplement 3-source data 1D-Homolog-proteins.jpg
- Figure 7-figure supplement 3-source data 1/Figure 7-figure supplement 3-source data 1E-TsePC-TsePC_E663D.jpg
- Figure 7-figure supplement 3-source data 1/Figure 7-figure supplement 3-source data 1F-TsePC_4+.jpg
- Figure 7-figure supplement 3-source data 1/Figure 7-figure supplement 3-source data 1F-TsePC_D841K_E845K.jpg
- Figure 7-figure supplement 3-source data 1/Figure 7-figure supplement 3-source data 1F-TsePC_E604K-TsePC_D841K.jpg
